# Supplementary material for: Microaerobic degradation of crude oil and long chain alkanes by a new Rhodococcus strain from Gulf of Mexico
Source: World J Microbiol Biotechnol. 2023 Jul 29;39(10):264. doi: 10.1007/s11274-023-03703-3 (PMC10386958; doi:10.1007/s11274-023-03703-3)
Supplement: Supplementary file 4 — Supplementary Material 4: Table S1. Identity percentage between the sequences of proteins involved in bencene degradation in R. opacus strain R7 and its homologous in R. qingshengii strain GOMB7 [file 11274_2023_3703_MOESM4_ESM.xlsx]

## Sheet: Hoja1
Table S1. Identity percentage between the sequences of proteins involved in bencene degradation in R. opacus strain R7 and its homologous in R. qingshengii strain GOMB7.
Gene	Enzyme	R. opacus strain R7 GenBank Protein ID	R. qingshengii strain GOMB7 GenBank protein ID	Identity %
benA	Benzoate 1,2-dioxygenase alpha subunit (EC 1.14.12.10)	AII08802	MBT9298559.1	0.81
benB	Benzoate 1,2-dioxygenase beta subunit (EC 1.14.12.10)	AII08801	MBT9298560.1	0.85
benC	Benzoate dioxygenase, ferredoxin reductase component (EC 1.3.1.25)	AII08800	MBT9298561.1	0.76
benD	1,2-Dihydroxycyclohexa-3,5-diene-1-carboxylate dehydrogenase (EC 1.3.1.25)	AII08799	MBT9298562.1	0.79
benK	Benzoate MFS transporter BenK	AII08798	MBT9298563.1	0.75
